# Supplementary material for: Tuberculosis Treatment Outcome and Predictors in Africa: A Systematic Review and Meta-Analysis
Source: Int J Environ Res Public Health. 2021 Oct 12;18(20):10678. doi: 10.3390/ijerph182010678 (PMC8536006; doi:10.3390/ijerph182010678)
Supplement: Supplementary file 1 [file ijerph-18-10678-s001.zip]

Archive with 3 entries (3 files):
- ijerph-1355362-supplementary-FIGURE.pdf
- New Microsoft Excel Worksheet.xlsx
- Suplimentary files.pdf
