# Supplementary material for: Tuberculosis Treatment Outcome and Predictors in Africa: A Systematic Review and Meta-Analysis
Source: Int J Environ Res Public Health. 2021 Oct 12;18(20):10678. doi: 10.3390/ijerph182010678 (PMC8536006; doi:10.3390/ijerph182010678)
Supplement: Supplementary file 1 [file ijerph-18-10678-s001.zip › New Microsoft Excel Worksheet.xlsx]

## Sheet: Sheet1
Table S2, Characterstics of inclueded studies and TB treatment outcome status
ID	authors_publication_year	Country	Study Design	sample size	Thx success	Child	TSS child	TT Female	TSS Female	TT HIV+v	TSS HIV+v	TT HIV-v	TSS HIV-v	TT New	TSS New	TT Retm	TSS Retm	TT EPTB	TSS EPTB	TT PTB	TSS PTB	Thx cure	Thx complted	US	Defaulter	Failure	Death
1	Wobudeya, E., et al.(2019)	Uganda	Retro-Cohort	516	422	516	422	232	184	31	19	485	403											94	57	2	35
2	Mirutse, G., et al.(2019)	Ethiopia	Retro-CSS	840	746	840	746	560	488	57	52	596	542					525	480	316	266	49	697	95		60	35
3	Berry, K.M.(2019)	South Africa	Retro-CSS	170017	152672		18571	76507		110000		60017		160122		9895						55625	94118	20274	10001	364	9909
4	Worku, S., et al.(2018)	Ethiopia	Retro-CSS	985	672	99	61	469	328	238	155	706	494	832	550	153	45	363	254	622	418	128	544	74	0	5	69
5	Muluye, A.B., et al.(2018)	Ethiopia	Retro-CSS	995	914	121	110	409	385	68	60	889	825	952	879	38	31	429	397	566	517	171	743	81	29	4	48
6	Asres, A.(2018)	Ethiopia	PCHT	699	627			273	245	62	47	637	580	699	627			149	134	586	523	177	450	72	38	5	29
7	Adamu, A.L., et al.(2018)	Nigeria	Retro-Cohort	1381	745			785	195	550	286	662	370	1041	630	340	115	220	125			328	417	636	366	33.07	237
8	Pizzol, D., et al.(2018)	Mozambique	PCSS	301	239			98		131	92	170	147											62
9	Osman, M., et al.(2017)	South Africa	Retro-Cohort	29519	25353	29519	25353	14634		3143	2454	13162	11699	28701		818		2289						4166	1712	118	203
10	Engelbrecht et al.(2017)	South Africa	Retro-CSS	66940	51668	66940	51668	33202	26574	40813	30822	13650	11561	66940	51668							27797	23871	15271	5265	1113	8894
11	Mahtab, S. (2017)	South Africa	Retro-CSS	12672	8870			5766	4068	6397	4258	6275	4612	8816	6460	3856	2410	1802	1211	11255	8079			3802			514
12	Kebede, Z.T.(2017)	Ethiopia	Retro-CSS	227	179	227	179	104		56	42	135	115	221		6						9	170	48	48	0	0
13	Adamu, A.L., et al.(2017)	Nigeria	Retro-Cohort	299	157	299	157	128		100		189		267		32		66						142	56	1	85
14	Flick, R.J., et al.(2016)	Malawi	Retro-Cohort	295	228	295	228	133		91		187		295				125		170		33	195	67	39	0	28
15	Aketi, L., et al.(2016)	DRK	Retro-Cohort	283	197	283	197	131		7	4	65	47					159	111	122	86	30	167	86	20	7	4
16	Zenebe, Y., et al.(2016)	Ethiopia	Retro-CSS	671	542	48	42	258	195	181	111	468	412	535	418	136	124	328	252	343	290	86	456	129	30	1	98
17	Tilahun, G.(2016)	Ethiopia	Retro-Cohort	491	420	491	420	272	232	82	58	209	196	454	389	37	22	243	211	248	209			71	4	2	9
18	Garcia-Basteiro, A.L., et al.(2016)	Mozambique	Retro-CSS	1957	1393	544				1374	976	540	417	1746		195								513	196	23	294
19	Ogbudebe, C.L.(2016)	Nigeria	Retro-Cohort	555	479	21	20	239	194	94	67	461	416		467					555				72	31	9	31
20	Gebrezgabiher, G., et al.(2016)	Ethiopia	Retro-CSS	1537	1310	208	173	595	500									177	145	1360	1165	181	1129	227	171	4	52
21	Tesfahuneygn, G.(2015)	Ethiopia	Retro-Cohort	4275	3853			1753	1590	587	496	2272	2057	4165	3767	110	86	2437	2244	1838	1609	491	3362	215	76	13	126
22	Hailu, D.(2014)	Ethiopia	Retro-Cohort	2708	2193	2708	2193	1427	1158	346	277	945	801	2386	1939	322	16	1286	1054	1422	1148	169	2024	373	99	6	84
23	Oshi, D.C., et al.(2014)	Nigeria	Retro-Cohort	1668	1268			705	551	342	225	1326	1043	1552	1183	116	85	94	43		1225			400	157	26	165
24	Ade, S., et al.(2014)	Benin	Retro-Cohort	3714	3319	122		1340		521		3193		3324	2988	390	331	383	331					383	42	99	228
25	Kayigamba, F.R., et al.(2013)	Rwanda	Retro-Cohort	581	457			222		242		327		581				164		375		236	221	117	13	15	69
26	Ramos, J.M.(2010)	Ethiopia	Retro-Cohort	2225	1484	1029	683	1145	967	38		242		2126	1772	48	42	764	637	1461	1216	402	1082	740	254	5	118
Thx= treatment, TSS= treatment success, TT=total, Retm= retreatment, US=Unsuccessful, PTB= pulmonary TB, EPTB= extra pulmonary TB, HIV=human immuno virus,
